# Supplementary material for: A Rapid Review of Ethical and Equity Dimensions in Telerehabilitation for Physiotherapy and Occupational Therapy
Source: Int J Environ Res Public Health. 2025 Jul 9;22(7):1091. doi: 10.3390/ijerph22071091 (PMC12294586; doi:10.3390/ijerph22071091)
Supplement: Supplementary file 1 [file ijerph-22-01091-s001.zip]

Archive with 5 entries (5 files):
- Table S1- Occupational therapy and physiotherapy study characteristics (N16) Apr 02 2025.pdf
- Table S2- Physiotherapy study characteristics (N=42) Apr 02 2025.pdf
- Table S3- Occupational therapy study characteristics (N-09) Apr 02 2025.pdf
- Table S4- Ethics Themes and Illustrative Examples in Included Studies April 10.pdf
- Table S5 Equity themes and illustrative examples in included studies April 10.pdf
